# Supplementary material for: Mitochondrial Fatty Acid β-Oxidation and Resveratrol Effect in Fibroblasts from Patients with Autism Spectrum Disorder
Source: J Pers Med. 2021 Jun 4;11(6):510. doi: 10.3390/jpm11060510 (PMC8229571; doi:10.3390/jpm11060510)
Supplement: Supplementary file 1 [file jpm-11-00510-s001.zip]

Archive with 1 entries (1 files):
- jpm-1228025-supplementary.pdf
